# Supplementary material for: 1,2,3,4,6-Penta-O-galloyl-d-glucose Interrupts the Early Adipocyte Lifecycle and Attenuates Adiposity and Hepatic Steatosis in Mice with Diet-Induced Obesity
Source: Int J Mol Sci. 2022 Apr 6;23(7):4052. doi: 10.3390/ijms23074052 (PMC8999501; doi:10.3390/ijms23074052)
Supplement: Supplementary file 1 [file ijms-23-04052-s001.zip]

Archive with 1 entries (1 files):
- ijms-1576015-supplementary.pdf
